# Supplementary material for: Sieve-Like CNT Film Coupled with TiO2 Nanowire for High-Performance Continuous-Flow Photodegradation of Rhodamine B under Visible Light Irradiation
Source: Nanomaterials (Basel). 2021 May 19;11(5):1335. doi: 10.3390/nano11051335 (PMC8159084; doi:10.3390/nano11051335)
Supplement: Supplementary file 1 [file nanomaterials-11-01335-s001.zip]

Archive with 1 entries (1 files):
- nanomaterials-1230764-supplementary.pdf
